# Supplementary material for: The agroecological transition in Senegal: transnational links and uneven empowerment
Source: Agric Human Values. 2021 Jul 22;39(1):281–300. doi: 10.1007/s10460-021-10247-5 (PMC8894199; doi:10.1007/s10460-021-10247-5)
Supplement: Supplementary file 1 — Supplementary file1 (XLS 88 kb) [file 10460_2021_10247_MOESM1_ESM.xls]

## Sheet: Organizations_fulfill_criteria
Organization	Acronym	Type	Assessed (yes/no)	AE in Senegal since
Agrecol Afrique	AGRECOL	National NGO	Yes	1996
AgriSud Sénégal	AgriSud	Local branch of international NGO	Yes	2009
Alliance for Food Sovereignty in Africa - Sénégal	AFSA	National MBO	Yes	2013
Association pour la promotion des arbres fertilitaires, de l'agroforesterie et la foresterie	APAF	Local branch of international NGO	Yes	2012
Association pour la Promotion des Artisans et Ouvriers	APRAO	National MBO	No
Association Sénégalaise de Producteurs de Semences Paysannes	ASPSP	National MBO	Yes	2003
Baol Environnement		Local MBO	No
Brooke Sénégal		Local branch of international NGO	No
Centre de Suivi Ecologique	CSE	National research organization	Yes	2012
Centre International de Recherche Agronomique pour le Développement	CIRAD	International research organization	Yes	2003
Citizenship, Consumers and Development Africa	CICODEV	National NGO	Yes	2007
Dynamique pour la Transition Agroécologique au Sénégal	DyTAES	Platform	Yes	2019
Eclosio Sénégal	ECLOSIO	Local branch of international NGO	Yes	2000
Evironnement Developpment Action Protection Naturelle des Terroirs	ENDA Pronat	National NGO	Yes	1982
Fédération des Agropasteurs de Diender	FAPD	Local MBO	Yes	1982
Fédération Nationale pour l'Agriculture Biologique	FENAB	National MBO	Yes	2008
Food and Agriculture Organization	FAO	International organization	Yes	2015
GreenSenegal	GreenSenegal	National NGO	Yes	2000
Groupe Elephant Vert		National private company	No
Hilfswerk der Evangelischen Kirchen Schweiz Sénégal	HEKS	Local branch of international NGO	Yes	2006
Initiative pour la Promotion de l'Horticulture et du Maraichage	IPRHOMA	Local MBO	No
Innovation Environnement Développement Afrique	IED	National NGO	Yes	2003
Institut de Recherche pour le Dévelopment Sénégal	IRD	International research organization	No
Jaambar		Local MBO	No
ONG des villageois de Ndem	ONG Ndem	National NGO	Yes	2006
RETE-ONG Sénégal		Local branch of international NGO	No
Task Force Agroécologie	TAFAE	Platform	Yes	2015
Union des Groupements de Promotion Féminine Mont Rolland	UGPF Mont Rolland	Local MBO	No
Université Cheikh Anta Diop	UCAD	National research organization	No
Woobin	Woobin	Local MBO	Yes	2004

## Sheet: Organizations_whole_network
Organization	Type	Location	Country
3AO	Platform or network	Dakar	Sénégal
ACCED Suisse	International NGO (Europe)	Geneva	Switzerland
Access	Local membership-based organization	Popeguine	Sénégal
ACF Sénégal	Local branch of international NGO	Dakar	Sénégal
Acting for Life	International NGO (Europe)	Paris	France
Action Aid International	International NGO (Africa)	Johannesburg	South Africa
Action Aid Senegal	Local branch of international NGO	Dakar, Tambacounda	Sénégal
Action de Carême Suisse	International NGO (Europe)	Lausanne	Switzerland
ADEC	National membership-based organization	Dakar	Sénégal
AEFJM	International NGO (Europe)	Brussels	Belgium
AFD	Official international cooperation agency	Dakar	Sénégal
African Union	International organization	Addis Abeba	Ethiopia
AfricaRice Sahel	International research organization	Saint-Louis	Sénégal
AFSA	International membership-based organization	Dakar	Sénégal
AFSA HQ	International membership-based organization	Kampala	Uganda
Agence nationale de la Recherche scientifique appliquée	National research organization	Dakar	Sénégal
Agrecol Afrique	National NGO	Thiès	Sénégal
Agrecol Europe	International NGO (Europe)	Guggenhausen	Germany
AgriSud International	International NGO (Europe)	Libourne	France
AgriSud Sénégal	Local branch of international NGO	Mbour	Sénégal
AJWS	International NGO (Americas)	New York	USA
Am Be Koun Solidarité	Local membership-based organization	Tambacounda	Sénégal
ANA	National government	Dakar	Sénégal
ANCAR	National government	Dakar	Sénégal
ANIDA	National government	Dakar	Sénégal
Anonymous American Foundation	International NGO (Americas)	USA	USA
APAF Belgique	International NGO (Europe)	Brussels	Belgium
APAF International	International NGO (Europe)	Florac	France
APAF Sénégal	Local branch of international NGO	Mbour	Sénégal
APRAO	National membership-based organization	Dakar	Sénégal
ARES	International research organization	Brussels	Belgium
ASPSP	International membership-based organization	Thiès	Sénégal
Association consommateurs bio Thiès	Local membership-based organization	Thiès	Sénégal
Association de paysans sans terre de Diokoul	Local membership-based organization	Diokoul	Sénégal
Association des juristes sénégalaises	Local membership-based organization	Dakar	Sénégal
ASW	International NGO (Europe)	Berlin	Germany
AUMN	Local membership-based organization	Thiès	Sénégal
AVSF	Local branch of international NGO	Dakar	Sénégal
Baay Fall brotherhood	Religious organization	Touba	Sénégal
Bambey 11 villages	Local membership-based organization	Bambey	Sénégal
Baol environnnement	Local membership-based organization	Djourbel	Sénégal
Bill and Melinda Gates Foundation	International private company	Seattle	USA
Bio Niayes Organisation	National private company	Thiès	Sénégal
BioForce VB	National NGO	Dakar	Sénégal
BioGreen	National private company	Dakar	Sénégal
BioTech	National private company	Dakar	Sénégal
BioVision	International NGO (Europe)	Zurich	Switzerland
Both ENDS	International NGO (Europe)	Amsterdam	Netherlands
Brooke UK	International NGO (Europe)	London	UK
Brot fuer alle	International NGO (Europe)	Bern	Switzerland
CARI	International NGO (Europe)	Viols le Fort	France
Carnegie Corporation	International private company	New York	USA
Casamance: 4 périmètres maraîchers	Local membership-based organization	Ziguinchor	Sénégal
CEAS	Local branch of international NGO	Thiès	Sénégal
Centres d'expansion rural CERs	National government	Sénégal	Sénégal
CFAHS	National membership-based organization	Dakar	Sénégal
CFSI	International NGO (Europe)	Paris	France
CICODEV	National NGO	Dakar	Sénégal
CIPA Djourbel	National government	Djourbel	Sénégal
CIRAD	International research organization	Dakar	Sénégal
CNB	National government	Dakar	Sénégal
CNCR	National membership-based organization	Dakar	Sénégal
CNES	National membership-based organization	Dakar	Sénégal
CNRF	National research organization	Dakar	Sénégal
COASP	International membership-based organization	Thiès	Sénégal
CoLAB	Project	Dakar	Sénégal
COORDID Diossong	Local membership-based organization	Diossong	Sénégal
COORDIM Diallo Cotto	Local membership-based organization	Diallo Cotto	Sénégal
COPAGEN	International membership-based organization	Dakar	Sénégal
COPAM Notto Diobass (Thiès)	Local membership-based organization	Notto	Sénégal
CRAFS	Platform or network	Dakar	Sénégal
CSE	National research organization	Dakar	Sénégal
Darou Khoudouss (village)	Local membership-based organization	Darou Khoudouss	Sénégal
Défi Belgique Afrique	International NGO (Europe)	Brussels	Belgium
DFID	Official international cooperation agency	London	UK
DGD Belgique	Official international cooperation agency	Brussels	Belgium
Diambar (commune Ngoye)	Local membership-based organization	Ngoye	Sénégal
DIVECOSYS	Platform or network	Dakar	Sénégal
DOB Equity	International NGO (Europe)	Veessen	Netherlands
DRDR Djourbel	National government	Djourbel	Sénégal
DRDR Fatick	National government	Fatick	Sénégal
DRDR Kaffrine	National government	Kaffrine	Sénégal
DRDRs (general)	National government	Sénégal	Sénégal
Dutch Ministry of Foregin Affairs	Official international cooperation agency	The Hague	Netherlands
DyTAES	Platform or network	Dakar	Sénégal
Eau Vive Sénégal	Local branch of international NGO	Thiès	Sénégal
ECLOSIO	Local branch of international NGO	Thiès	Sénégal
ECOWAS	International organization	Abuja	Nigeria
EEIH Cuba	International research organization	Matanzas	Cuba
ENABLE.EU	Project	Brussels	Belgium
ENDA Pronat	National NGO	Dakar	Sénégal
ENSA	National research organization	Thiès	Sénégal
ESEA	National research organization	Dakar	Sénégal
EU	International organization	Brussels	Belgium
FAHAMU	International NGO (Africa)	NaInternational research organizationbi	Kenya
FAO	International organization	Dakar	Sénégal
FAO Headquarters	International organization	Rome	Italy
FAPD	Local membership-based organization	Bayakh	Sénégal
FEDERESO	Regional cooperation agency	Geneva	Switzerland
FENAB	National membership-based organization	Thiès	Sénégal
Ferme des 4 chemins	National private company	Toubab Dialao	Sénégal
FNRAA	National government	Dakar	Sénégal
FONGS	National membership-based organization	Thiès	Sénégal
Ford Foundation	International private company	New York	USA
Fourty-four farmer organizations (undisclosed FENAB member list)	Local membership-based organization	Sénégal	Sénégal
Fourty-four other organizations (undisclosed Agrecol list)	Local membership-based organization	Sénégal	Sénégal
FPMN	Local membership-based organization	Sangalkam	Sénégal
FYNW	Local membership-based organization	Koussanar	Sénégal
GB Babak	Local membership-based organization	Babak	Sénégal
GB Bambey	Local membership-based organization	Bambey	Sénégal
GB Diamagadio	Local membership-based organization	Diamagadio	Sénégal
GB Diender	Local membership-based organization	Diender	Sénégal
GB femmes Rufisque	Local membership-based organization	Rufisque	Sénégal
GB Foundiougne	Local membership-based organization	Foundiougne	Sénégal
GB Gossas	Local membership-based organization	Gossas	Sénégal
GB Kayar	Local membership-based organization	Kayar	Sénégal
GB Keur Mangari	Local membership-based organization	Keur Mangari	Sénégal
GB Mabo	Local membership-based organization	Mabo	Sénégal
GB Mbacké	Local membership-based organization	Mbacké	Sénégal
GB Mbacké Kadior	Local membership-based organization	Mbacké Kadior	Sénégal
GB Mbeuleup	Local membership-based organization	Mbeuleup	Sénégal
GB Ndem	Local membership-based organization	Ndem	Sénégal
GB Sandiara	Local membership-based organization	Sandiara	Sénégal
GB Tasquiene	Local membership-based organization	Tasquiene	Sénégal
GB Tassette	Local membership-based organization	Tassette	Sénégal
GBs Fatick	Local membership-based organization	Fatick	Sénégal
GIZ	Official international cooperation agency	Dakar	Sénégal
Green Climate Fund	International organization	Incheon	South Korea
Green Senegal	National NGO	Thiès	Sénégal
GRET	Local branch of international NGO	Dakar	Sénégal
Groundswell	International NGO (Americas)	San Francisco	UA
groupements de base Kaffrine	Local membership-based organization	Kaffrine	Sénégal
groupements de base Kaolack	Local membership-based organization	Kaolack	Sénégal
groupements de base Thiès	Local membership-based organization	Thiès	Sénégal
HEKS Sénégal	Local branch of international NGO	Thiès	Sénégal
HEKS Suisse	International NGO (Europe)	Zurich	Switzerland
Hewlett Foundation	International NGO (Americas)	Menlo Park, CA	USA
Humanity United	International private company	San Francisco	USA
Hunter Douglas Foundation	International private company	Pearl River, NY	USA
IDRC Canada	International research organization	Ottawa	Canada
IED Afrique	National NGO	Dakar	Sénégal
IER (Mali)	International research organization	Bamako	Mali
IESOL	National research organization	Dakar	Sénégal
IFAD	International organization	Rome	Italy
IFOAM	International membership-based organization	Bonn	Germany
IIED	International research organization	London	UK
IITA (Bénin)	International research organization	Godomey	Bénin
INP	National research organization	Dakar	Sénégal
INRAB (Bénin)	International research organization	Cotonou	Bénin
Inter Pares	International NGO (Americas)	Ottawa	Canada
International Land Coalition	International membership-based organization	Rome	Italy
IPAR	National research organization	Dakar	Sénégal
IRD	International research organization	Marseille	France
IRHA	International NGO (Europe)	Geneva	Switzerland
ISFAR	National research organization	Bambey	Sénégal
ISRA	National research organization	Dakar	Sénégal
ITA	National research organization	Dakar	Sénégal
Keur Moussa 25 villages	Local membership-based organization	Keur Moussa	Sénégal
LANAC	National research organization	Dakar	Sénégal
LVIA International	International NGO (Europe)	Cuneo	Italy
LVIA Sénégal	Local branch of international NGO	Thiès	Sénégal
Lycée Nature Drôme	International NGO (Europe)	Die	France
MacArthur Foundation	International private company	Chicago	USA
MAER (general)	National government	Diamnadio	Sénégal
MAER-DA	National government	Diamnadio	Sénégal
MAER-DAOP	National government	Diamnadio	Sénégal
MAER-DAPSA	National government	Diamnadio	Sénégal
MAER-DPV	National government	Dakar	Sénégal
MAER-DS	National government	Dakar	Sénégal
Mairie Baba Garage	Local government	Baba Garage	Sénégal
Mairie Badian Ngom (Rufisque)	Local government	Rufisque	Sénégal
Mairie Cherif Mbow (Rufisque)	Local government	Rufisque	Sénégal
Mairie Diama	Local government	Diamagadio	Sénégal
Mairie Diamagadio	Local government	Diamagadio	Sénégal
Mairie Fass Ngom	Local government	Fass Ngom	Sénégal
Mairie Gandon	Local government	Gandon	Sénégal
Mairie Keur Moussa	Local government	Keur Moussa	Sénégal
Mairie Lambaye	Local government	Lambaye	Sénégal
Mairie Mabo	Local government	Mabo	Sénégal
Mairie Mbeuleup	Local government	Mbeuleup	Sénégal
Mairies région Kaffrine	Local government	Kaffrine	Sénégal
MAVA	International NGO (Europe)	Gland	Switzerland
Mer et Monde	International NGO (Americas)	Montréal	Canada
Ministère Affaires Etrangères France	Official international cooperation agency	Paris	France
Ministère de la décentralisation	National government	Dakar	Sénégal
Ministère de la femme famille et genre	National government	Dakar	Sénégal
Ministère de la Santé	National government	Dakar	Sénégal
Ministère de l'élevage	National government	Dakar	Sénégal
Ministère de l'Environnnement	National government	Dakar	Sénégal
Ministère gouvernance locale	National government	Diamnadio	Sénégal
Minsitère du commerce	National government	Dakar	Sénégal
Misereor	International NGO (Europe)	Aachen	Germany
Mouride brotherhood	Religious organization	Touba	Sénégal
Municipalities (general)	Local government	Sénégal	Sénégal
NeemLand	National private company	Thiès	Sénégal
New Field Foundation	International NGO (Americas)	USA	USA
ODI	International NGO (Europe)	London	UK
OMVS	International organization	Dakar	Sénégal
ONG La Lumière	National NGO	Kédougou	Sénégal
ONG Ndem	National NGO	Ndem	Sénégal
Open Society Foundations	International NGO (Americas)	Washington	USA
OSIWA Sénégal	Local branch of international NGO	Dakar	Sénégal
Oxfam International	International NGO (Africa)	NaInternational research organizationbi	Kenya
PAFA	Project	Dakar	Sénégal
PCRM	Project	Dakar	Sénégal
PFONGUE	Platform or network	Dakar	Sénégal
PROMESS	National research organization	Thiès	Sénégal
PRONASEF	Project	Dakar	Sénégal
RAAF	International organization	Lomé	Togo
Région Aquitaine	Regional cooperation agency	Bordeaux	France
RESOPP	National membership-based organization	Thiès	Sénégal
ROPPA	National membership-based organization	Dakar	Sénégal
Rosa Luxembourg Foundation	Local branch of international NGO	Dakar	Sénégal
Rosa Luxembourg Foundation HQ	International NGO (Europe)	Berlin	Germany
Rotary Club	Local branch of international NGO	Dakar	Sénégal
Rotary Club HQ	International NGO (Americas)	Evanston	USA
Schooner Foundation	International NGO (Americas)	Boston	USA
SDDR Kaffrine	Local government	Kaffrine	Sénégal
Sel Sellal	Local membership-based organization	Dakar	Sénégal
Slow Food International	International membership-based organization	Cuneo	Italy
Slow Food Sénégal	National membership-based organization	Thiès	Sénégal
SOL	International NGO (Europe)	Paris	France
Solidarité Ndem France	International NGO (Europe)	Plaisir	France
SOLSOC	International NGO (Europe)	Brussels	Belgium
SOS consommateurs Dakar	Local membership-based organization	Dakar	Sénégal
SOS Faim	International NGO (Europe)	Schifflange	Luxembourg
SOS Faim Sénégal	Local branch of international NGO	Fatick	Sénégal
SUCO	International NGO (Americas)	Montréal	Canada
SwedBio	International NGO (Europe)	Stockholm	Sweden
Swift Foundation	International NGO (Americas)	Santa Barbara, CA	USA
Swiss Development Cooperation	Official international cooperation agency	Bern	Switzerland
TAFAE	Platform or network	Dakar	Sénégal
The Greens/EFA	International organization	Brussels	Belgium
Thirty farmer organizations (undisclosed ASPSP member list)	Local membership-based organization	Sénégal	Sénégal
TrustAfrica	International NGO (Africa)	Dakar	Sénégal
UAEL	National membership-based organization	Dakar	Sénégal
UCAD	National research organization	Dakar	Sénégal
UCT	Local membership-based organization	Fatick	Sénégal
UGB	National research organization	Saint-Louis	Sénégal
UGPF Mont Rolland	Local membership-based organization	Mont Rolland	Sénégal
ULB Coopération	International NGO (Europe)	Brussels	Belgium
Uni Québec Trois Rivières	International research organization	Québec	Canada
Uniterre	International membership-based organization	Lausanne	Switzerland
Université Paris	International research organization	Paris	France
Université Sine Saloum	National research organization	Kaolack	Sénégal
Universites belges	International research organization	Belgium	Belgium
Universities South Africa (diverse)	International research organization	South Africa	South Africa
Universities USA (diverse)	International research organization	USA	USA
University of Addis Abeba	International research organization	Addis Abeba	Ethiopia
University of Ohio	International research organization	Athens, OH	USA
University of Virginia	International research organization	Charlottesville, VA	USA
University of Wageningen	International research organization	Wageningen	Netherlands
Vibrant Village	International NGO (Americas)	Portland	USA
Wallace Global Fund	International NGO (Americas)	Washington	USA
WFD	International NGO (Europe)	Berlin	Germany
Woobin	Local membership-based organization	Keur Moussa	Sénégal
